# Supplementary material for: Determination of the Entire Existence Composition Range of CrMnFeCoNi High-Entropy Alloys Using Sintered Diffusion Multiple Method
Source: Materials (Basel). 2025 Jan 10;18(2):295. doi: 10.3390/ma18020295 (PMC11766688; doi:10.3390/ma18020295)
Supplement: Supplementary file 1 [file materials-18-00295-s001.zip]

Archive with 1 entries (1 files):
- materials-3391451-supplementary.pdf
